# Supplementary material for: The Potential Influence of the Presence of Mycotoxins in Human Follicular Fluid on Reproductive Outcomes
Source: Toxins (Basel). 2024 Nov 25;16(12):509. doi: 10.3390/toxins16120509 (PMC11728479; doi:10.3390/toxins16120509)
Supplement: Supplementary file 1 [file toxins-16-00509-s001.zip]

Archive with 1 entries (1 files):
- toxins-3308988-supplementary.pdf
